# Supplementary material for: Strong preference for autaptic self-connectivity of neocortical PV interneurons facilitates their tuning to γ-oscillations
Source: PLoS Biol. 2019 Sep 4;17(9):e3000419. doi: 10.1371/journal.pbio.3000419 (PMC6726197; doi:10.1371/journal.pbio.3000419)
Supplement: S1 Data — Individual numerical data for panels B, C, E, and F of Fig 1. (XLSX) [file pbio.3000419.s006.xlsx]

## Sheet: Fig1BC
	Fig. 1B left panel			Fig. 1B right panel and Fig. 1C (same values)
	all data			dual connections only
	Mean current (pA)			Mean current (pA)
	PV-PN syn	PV aut		PV-PN syn (synIPSCs)	PV aut (autIPSCs)
	136.484	624.101		41.3958	921.88
	41.3958	231.126		63.8756	185.364
	63.8756	387.25		11.7766	266.149
	101.994	921.88		178.86	724.484
	11.7766	185.364		57.7929	164.745
	178.86	149.69		34.6777	244.751
	57.7929	266.149		94.7327	526.828
	34.6777	724.484		26.5017	165.1
	322.154	728.033		156.638	238.21
	94.7327	164.745		190.211	556.385
	26.5017	155.038		153.96	687.925
	156.638	222.512		87.3653	303.262
	190.211	244.751		332.359	474.922
	109.48	351.293		140.422	605.392
	337.311	526.828		191.665	393.377
	153.96	285.198		226.828	221.179
	87.3653	165.1
	234.605	297.504
	332.359	382.072
	140.422	397.39
	191.665	238.21
	226.828	246.265
		258.811
		309.12
		556.385
		226.862
		98.45
		128.392
		295.813
		473.857
		687.925
		272.921
		303.262
		474.922
		605.392
		393.377
		88.6065
		487.318
		216.292
		230.03
		319.615
		505.412
		1366.17
		455.627
		221.179
		171.843
		576.9
		388.496
		779.2
		309.8
		156.7
		551.7
		675.15
		269.698
		730.9
		190.2
		254.71
		367.843
		176.817
		215.58
		423.3
		735.428
		195.12
		120.16
		160.48
		186.54
		359.305
		299.217
		1327.62
		1435.85
		1054.86
		52.5079
		1766.38
		268.808
		316.723
		657.985
		1414.49
		353.701
		1066.9
		2263.05
		236.526
		382.493
		121.247
		67.8
n	22	84		16	16
mean	146.868	451.818		124.316	417.497
sd	97.9885	395.42		87.6694	232.402
sem	20.8912	43.1439		21.9174	58.1004

## Sheet: Fig1EF
	Fig. 1E left panel			Fig. 1E right panel and Fig. 1F (same values)
	all data			dual connections only
	Mean current (pA)			Mean current (pA)
	PV-PV syn	PV aut		PV-PV syn (synIPSCs)	PV aut (autIPSCs)
	51.8204	624.101		51.8204	624.101
	561.976	231.126		561.976	231.126
	235.809	387.25		235.809	226.862
	465.441	921.88		145.828	98.45
	145.828	185.364		52.1879	487.318
	301.737	149.69		75.1978	216.292
	335.281	266.149		14.2101	230.03
	52.1879	724.484		29.5635	319.615
	75.1978	728.033		57.948	505.412
	14.2101	164.745		172.638	1366.17
	29.5635	155.038		1366.31	455.627
	57.948	222.512		38.6038	171.843
	172.638	244.751		452.47	576.9
	1366.31	351.293		75.6	309.8
	38.6038	526.828		33.7	156.7
	452.47	285.198		79.2263	551.7
	38.2662	165.1		25.6723	675.15
	75.6	297.504		163.2	730.9
	33.7	382.072		330.656	254.71
	79.2263	397.39		204.997	367.843
	25.6723	238.21		83.762	176.817
	163.2	246.265		360.492	735.428
	330.656	258.811		25.0411	195.12
	204.997	309.12		486.51	120.16
	83.762	556.385		400.324	160.48
	169.5	226.862		278.067	186.54
	44.0625	98.45		208.747	359.305
	26.2042	128.392		189.819	1327.62
	360.492	295.813		51.5812	1435.85
	25.0411	473.857		153.399	1054.86
	486.51	687.925		432.749	316.723
	400.324	272.921		286.102	657.985
	222.446	303.262		135.459	1414.49
	278.067	474.922		823.474	353.701
	208.747	605.392		432.424	236.526
	66.0433	393.377		429.02	382.493
	189.819	88.6065		502.221	121.247
	51.5812	487.318		683.776	67.8
	153.399	216.292
	19.1185	230.03
	240.786	319.615
	432.749	505.412
	286.102	1366.17
	135.459	455.627
	823.474	221.179
	432.424	171.843
	429.02	576.9
	502.221	388.496
	683.776	779.2
		309.8
		156.7
		551.7
		675.15
		269.698
		730.9
		190.2
		254.71
		367.843
		176.817
		215.58
		423.3
		735.428
		195.12
		120.16
		160.48
		186.54
		359.305
		299.217
		1327.62
		1435.85
		1054.86
		52.5079
		1766.38
		268.808
		316.723
		657.985
		1414.49
		353.701
		1066.9
		2263.05
		236.526
		382.493
		121.247
		67.8
n	49	84		38	38
mean	246.112	451.818		266.594	469.992
sd	253.064	395.42		273.916	385.141
sem	36.1521	43.1439		44.4351	62.4782
