# Supplementary material for: Strong preference for autaptic self-connectivity of neocortical PV interneurons facilitates their tuning to γ-oscillations
Source: PLoS Biol. 2019 Sep 4;17(9):e3000419. doi: 10.1371/journal.pbio.3000419 (PMC6726197; doi:10.1371/journal.pbio.3000419)
Supplement: S2 Data — Individual numerical data for panels B, C, F, G, H, and I of Fig 2. (XLSX) [file pbio.3000419.s007.xlsx]

## Sheet: Fig2BC
	Fig. 2B and Fig. 2C (same values)
	Mean current (pA)
	PV-PN syn (mean syn. current)	PV aut (mean aut. current)
	63.8756	185.364
	178.86	724.484
	57.7929	164.745
	34.6777	244.751
	94.7327	526.828
	156.638	238.21
	190.211	556.385
	332.359	474.922
	140.422	605.392
	191.665	393.377
	226.828	221.179
n	11	11
mean	151.642	394.149
sd	87.0187	194.157
sem	26.2371	58.5404

## Sheet: Fig2F-I
	BQA analysis
	Fig. 2F			Fig. 2G			Fig. 2H			Fig. 2I
	Quantal size (q)			Max current (r=nq)			Release probability (p)			Number of release sites (n)
	PV-PN syn	PV aut		PV-PN syn	PV aut		PV-PN syn	PV aut		PV-PN syn	PV aut
	8.58773	30.0935		101.878	210.868		0.62698	0.87905		11.8632	7.00711
	27.9056	41.6771		200.552	865.187		0.89184	0.83737		7.18681	20.7593
	16.0709	7.01464		68.3859	251.114		0.8451	0.65606		4.25527	35.7985
	4.69593	12.034		66.3918	413.298		0.52232	0.59219		14.1381	34.3443
	12.7421	48.0037		153.095	699.778		0.61878	0.75285		12.015	14.5776
	11.6977	17.9254		401.359	306.189		0.39027	0.77798		34.3108	17.0813
	11.2303	48.5337		307.643	657.635		0.61829	0.84604		27.394	13.5501
	36.0758	38.993		356.154	653.123		0.93319	0.72716		9.87238	16.7497
	17.9039	39.8997		293.316	880.04		0.47874	0.68791		16.3828	22.0563
	15.1274	34.2625		329.608	456.43		0.58149	0.86185		21.7889	13.3216
	21.4336	24.4275		420.295	256.444		0.53969	0.86249		19.6091	10.4981
n	11	11		11	11		11	11		11	11
mean	16.6792	31.1695		245.334	513.646		0.640608	0.770995		16.256	18.704
sd	8.9901	14.1914		132.268	248.151		0.175568	0.0962929		8.94812	9.1404
sem	2.71062	4.27886		39.8802	74.8204		0.0529357	0.0290334		2.69796	2.75594
