# Supplementary material for: Strong preference for autaptic self-connectivity of neocortical PV interneurons facilitates their tuning to γ-oscillations
Source: PLoS Biol. 2019 Sep 4;17(9):e3000419. doi: 10.1371/journal.pbio.3000419 (PMC6726197; doi:10.1371/journal.pbio.3000419)
Supplement: S3 Data — Individual numerical data for panels C–H of Fig 3. (XLSX) [file pbio.3000419.s008.xlsx]

## Sheet: Fig3CD
	Fig. 3C and Fig. 3D (same values)
	Mean current (pA)
	PV-PN syn (mean syn. current)	PV aut (mean aut. current)
	57.948	505.412		"introverted" PV cells
	25.6723	675.15
	204.997	367.843
	83.762	176.817
	208.747	359.305
	189.819	1327.62
	153.399	1054.86
	286.102	657.985
	135.459	1414.49
	330.656	254.71		"extroverted" PV cells
	432.749	316.723
	823.474	353.701
	432.424	236.526
	429.02	382.493
	502.221	121.247
	ALL PV cells (introverted and extroverted)
n	15	15
mean	286.43	546.992
sd	211.078	408.411
sem	54.5001	105.451

## Sheet: Fig3E-H
	BQA analysis
	Fig. 3E			Fig. 3F			Fig. 3G			Fig. 3H
	Quantal size (q)			Release probability (p)			Number of release sites (n)			Max current (r=nq)
	PV-PN syn	PV aut		PV-PN syn	PV aut		PV-PN syn	PV aut		PV-PN syn	PV aut
	16.2051	43.5749		0.85304	0.8189		4.19195	14.1638		67.9309	617.188
	8.14395	52.536		0.79716	0.8564		3.95444	15.006		32.2048	788.356
	17.4748	16.1972		0.73526	0.7793		15.9549	29.142		278.809	472.018
	23.0121	8.88653		0.92207	0.85915		3.94752	23.1593		90.8409	205.805
	30.2892	21.609		0.84286	0.74294		8.17672	22.3808		247.666	483.629
	18.7026	49.4318		0.5688	0.84817		17.8435	31.6654		333.72	1565.28
	48.8878	111.083		0.78927	0.85719		3.97555	11.0783		194.356	1230.6
	10.4195	29.5082		0.50131	0.71299		54.7728	31.2746		570.705	922.857
	41.2554	50.062		0.74469	0.6854		4.40915	41.2239		181.901	2063.75
	17.0554	34.342		0.47784	0.81128		40.5724	9.14221		691.98	313.962
	19.0461	18.1957		0.36692	0.79006		61.9242	22.0318		1179.42	400.884
	27.8552	19.5865		0.53493	0.72811		55.2649	24.8016		1539.42	485.777
	15.0259	27.0709		0.57773	0.7654		49.8128	11.4153		748.482	309.022
	29.98	37.8036		0.68127	0.53965		21.0052	18.7491		629.736	708.786
	49.2114	9.84904		0.8171	0.85767		12.4898	14.3535		614.641	141.368
	"introverted" PV cells
n	9	9		9	9		9	9		9	9
mean	23.8212	42.5431		0.750496	0.795604		13.0252	24.3438		222.015	927.72
sd	13.8051	30.2853		0.135802	0.0678623		16.5718	9.88471		164.809	594.843
sem	4.60169	10.0951		0.0452674	0.0226208		5.52395	3.2949		54.9364	198.281
	"extroverted" PV cells
n	6	6		6	6		6	6		6	6
mean	26.3624	24.4746		0.575965	0.748695		40.1782	16.7489		900.612	393.3
sd	12.6969	10.5735		0.157639	0.111271		19.6353	6.14497		376.199	192.358
sem	5.18349	4.31662		0.0643559	0.0454262		8.01609	2.50867		153.583	78.5298
