# Supplementary material for: Strong preference for autaptic self-connectivity of neocortical PV interneurons facilitates their tuning to γ-oscillations
Source: PLoS Biol. 2019 Sep 4;17(9):e3000419. doi: 10.1371/journal.pbio.3000419 (PMC6726197; doi:10.1371/journal.pbio.3000419)
Supplement: S4 Data — Individual numerical data for panels C and I of Fig 4. (XLSX) [file pbio.3000419.s009.xlsx]

## Sheet: Fig4C
	Fig. 4C
	autIPSCs block (%)
EGTA							BAPTA
	5 min	10 min	15 min	20 min	gabazine			5 min	10 min	15 min	20 min	gabazine
cell1	0	-6.45752	-5.8116	-3.23073			cell1	0	55.0961	89.1391	98.547	100
cell2	0	2.58826	7.2023	6.38601	100		cell2	0	23.1364	72.158	83.7226	100
cell3	0	-6.57026	28.7295	23.323	100		cell3	0	59.2304	89.5838	97.0376	100
cell4	0	7.02607	55.2852	33.7158	100		cell4	0	64.0175	86.4811	114.023	100
cell5	0	6.87405	28.9492	33.1114			cell5	0	44.2776	64.0817	61.3353	100
cell6	0				100
n	6	5	5	5	4		n	5	5	5	5	5
mean	0	0.692119	22.8709	18.6611	100		mean	0	49.1516	80.2888	90.9332	100
sd	0	6.81524	23.3995	16.4857	2.15888e-06		sd	0	16.267	11.531	19.7257	2.04682e-05
sem	0	3.04787	10.4646	7.37265	1.07944e-06		sem	0	7.27483	5.1568	8.82162	9.15366e-06

## Sheet: Fig4I
	Fig. 4I
	mIPSCs frequency decrease (%)
	PV with autapse			PV no autapse
	BAPTA	EGTA		BAPTA	EGTA
cell1	52.532	7.741		6.441	10.05
cell2	35.095	16.963		-2.903	-1.478
cell3	27.688	-1.574		14.38	4.392
cell4	35.836	11.69		-8.09	-11.543
cell5	43.157	5.441		12.207
cell6	23.41	13.024		-10.281
cell7	51.14	2.116
n	7	7		6	4
mean	38.4083	7.91443		1.959	0.35525
sd	11.1175	6.48125		10.5245	9.22339
sem	4.20202	2.44968		4.29663	4.61169

## Sheet: EGTA_4C_Raw
		EGTA
	raw amplitude	5 min	10 min	15 min	20 min	gabazine
	cell1	-643.217	-684.753	-680.598	-663.997
	cell2	-1092.16	-1063.9	-1013.5	-1022.42	2.35596e-06
	cell3	-434.5	-463.048	-309.671	-333.162	3.62427e-06
	cell4	-74.0091	-68.8092	-33.093	-49.0563	2.9126e-06
	cell5	-290.028	-270.091	-206.067	-193.995
	cell6	-258.213				-3.03467e-06
	% of control	5 min	10 min	15 min	20 min	gabazine
	cell1	1	1.06458	1.05812	1.03231
	cell2	1	0.974117	0.927977	0.93614	-2.15715e-09
	cell3	1	1.0657	0.712705	0.76677	-8.34124e-09
	cell4	1	0.929739	0.447148	0.662842	-3.93546e-08
	cell5	1	0.93126	0.710508	0.668886
	cell6	1				1.17526e-08
	% of block	5 min	10 min	15 min	20 min	gabazine
	cell1	0	-6.45752	-5.8116	-3.23073
	cell2	0	2.58826	7.2023	6.38601	100
	cell3	0	-6.57026	28.7295	23.323	100
	cell4	0	7.02607	55.2852	33.7158	100
	cell5	0	6.87405	28.9492	33.1114
	cell6	0				100
	n	6	5	5	5	4
	mean	0	0.692119	22.8709	18.6611	100
	sd	0	6.81524	23.3995	16.4857	2.15888e-06
	sem	0	3.04787	10.4646	7.37265	1.07944e-06

## Sheet: BAPTA_4C_Raw
		BAPTA
	raw amplitude	5 min	10 min	15 min	20 min	gabazine
	cell1	-1220.58	-548.086	-132.565	-17.7348	-1.07161e-06
	cell2	-117.272	-90.1395	-32.6508	-19.0889	-1.39693e-05
	cell3	-68.0421	-27.7405	-7.08738	-2.01566	2.80148e-05
	cell4	-81.9215	-29.4774	-11.0748	11.4882	1.71363e-06
	cell5	-422.418	-235.381	-151.725	-163.327	-8.87742e-06
	% of control	5 min	10 min	15 min	20 min	gabazine
	cell1	1	0.449039	0.108609	0.0145298	8.77954e-10
	cell2	1	0.768636	0.27842	0.162774	1.19119e-07
	cell3	1	0.407696	0.104162	0.0296237	-4.11728e-07
	cell4	1	0.359825	0.135189	-0.140234	-2.0918e-08
	cell5	1	0.557224	0.359183	0.386647	2.10157e-08
	% of block	5 min	10 min	15 min	20 min	gabazine
	cell1	0	55.0961	89.1391	98.547	100
	cell2	0	23.1364	72.158	83.7226	100
	cell3	0	59.2304	89.5838	97.0376	100
	cell4	0	64.0175	86.4811	114.023	100
	cell5	0	44.2776	64.0817	61.3353	100
	n	5	5	5	5	5
	mean	0	49.1516	80.2888	90.9332	100
	sd	0	16.267	11.531	19.7257	2.04682e-05
	sem	0	7.27483	5.1568	8.82162	9.15366e-06
