# Supplementary material for: Strong preference for autaptic self-connectivity of neocortical PV interneurons facilitates their tuning to γ-oscillations
Source: PLoS Biol. 2019 Sep 4;17(9):e3000419. doi: 10.1371/journal.pbio.3000419 (PMC6726197; doi:10.1371/journal.pbio.3000419)
Supplement: S5 Data — Individual numerical data for panel B of Fig 6. (XLSX) [file pbio.3000419.s010.xlsx]

## Sheet: Fig6B
	Fig. 6B
	AHP decay times
	Individual values			Data distribution (normalized)
	EGTA	BAPTA		X axis (Bin)	EGTA	BAPTA
	20.7276	8.98153		-2.5	0	0
	28.14	7.58446		2.5	0.02273	0.31034
	8.14414	7.22797		7.5	0.13636	0.62069
	21.6827	5.30817		12.5	0.15909	0.06897
	17.4397	6.14498		17.5	0.29545	0
	8.46877	6.76391		22.5	0.25	0
	30.3578	5.67171		27.5	0.11364	0
	5.25711	10.1437		32.5	0.02273	0
	28.0642	4.91651		37.5	0	0
	22.269	5.00013
	18.8501	7.12332
	11.7372	5.86741
	3.21773	6.70253
	8.00208	5.01418
	7.84245	2.17201
	16.8175	5.19425
	12.1093	3.41739
	24.5943	3.91619
	15.2333	6.50861
	9.77191	5.98444
	25.4357	10.8943
	23.8074	1.87096
	28.0206	2.55357
	15.8457	6.80298
	12.4157	5.45956
	18.4432	3.86994
	23.5947	3.72671
	17.4344	1.71445
	19.3939	7.56835
	22.4689
	24.9147
	14.5865
	15.7804
	24.5447
	18.8097
	18.1647
	14.1516
	28.0402
	24.5841
	14.9989
	11.4768
	16.8883
	16.0858
	21.5781
n	44	29
mean	17.9589	5.65877
sd	6.78286	2.26569
sem	1.02255	0.420727
