# Supplementary material for: Strong preference for autaptic self-connectivity of neocortical PV interneurons facilitates their tuning to γ-oscillations
Source: PLoS Biol. 2019 Sep 4;17(9):e3000419. doi: 10.1371/journal.pbio.3000419 (PMC6726197; doi:10.1371/journal.pbio.3000419)
Supplement: S6 Data — Individual numerical data for all panels of Fig 7. (XLSX) [file pbio.3000419.s011.xlsx]

## Sheet: Fig7A-D
	Fig. 7A			Fig. 7B			Fig. 7C			Fig. 7D
	log(ISI/γ-period)			ISI entropy (bits)			Phase mode (radians)			Phase entropy (bits)
	EGTA	BAPTA		EGTA	BAPTA		EGTA	BAPTA		EGTA	BAPTA
	0.10123	-0.98167		7.5413	6.7524		-1.2204	-1.6141		8.1015	8.5722
	0.07037	-1.0641		5.9487	7.2682		-1.4251	-1.1889		7.6181	8.3121
	0.06199	-1.2213		6.8217	5.5591		-1.6298	-2.0865		7.857	8.6321
	0.21278	-1.7843		5.4641	7.4253		-1.8188	-0.92122		7.0193	8.4828
	0.13411	-1.7381		6.1839	7.0556		-2.0078	-0.54328		6.831	8.6418
	-1.3626	-1.4057		6.7616	7.1641		-1.9605	-1.0787		8.3067	8.5516
	0.11326	-1.7301		4.8806	5.6641		-1.5826	-0.92122		6.3652	8.6413
	0.16294	0.08423		7.0394	7.3885		-1.3149	-1.2362		8.1233	7.7182
	0.15388	-1.5519		6.7299	6.9782		-1.6613	-1.0787		7.8959	8.3388
	0.12722	-1.4121		5.8944	6.1771		-1.8031	-1.3149		7.579	8.6008
	0.12925	-1.4822		6.4474	6.2488		-1.8976	0.21259		8.197	8.6306
	0.09395	-1.7216		5.8609	6.6296		-1.3149	-0.37006		7.9715	8.5959
	0.81068	-1.2904		7.2695	7.4743		-1.6771	-1.0787		7.9425	8.4608
	0.13497	-1.1731		6.3636	5.861		-2.181	-1.5826		7.8085	8.6219
	0.19374	0.05493		6.5085	6.8722		-2.0393	-1.5039		7.8948	8.1201
	-0.45409	-1.5077		7.1462	6.9802		-0.62202	-0.70076		8.3967	8.5972
	-0.7987	0.94812		6.3772	7.2139		-1.1889	-0.37006		8.6054	8.5476
	0.08642	-1.7995		6.9492	6.8395		-1.3149	-0.35431		8.4011	8.5597
	-0.88991	-1.3445		7.0038	7.9631		-1.0472	-2.1338		8.5163	8.0667
	-1.362	-1.293		6.8434	7.0501		-0.40156	-1.4566		8.5796	8.51
	0.0847	0.71511		5.3329	7.3134		-1.1732	-1.9133		7.4823	8.381
	-0.62783	0.08228		6.7839	6.6464		-2.0235	-1.6928		8.4997	7.6071
	0.16017	-1.88		6.6959	7.6456		-1.5039	-2.0393		8.002	8.4651
	0.19572	0.10119		6.6675	7.4007		-1.7243	-1.2362		8.2079	8.1651
	-0.63988	-1.9472		6.4469	6.3611		-1.4724	-1.1732		8.6325	8.6318
	0.14566	-1.7437		6.8735	6.7261		-1.8661	-1.4566		8.0516	8.5662
	0.13605	-1.5888		6.2711	6.757		-1.6771	-0.88972		7.8165	8.6168
	0.1885	0.04736		6.3248	6.8064		-1.7558	-1.3464		6.9644	7.0455
	0.26317	-1.6282		5.7529	7.0805		-2.1495	-1.1259		8.255	8.5632
	0.26152			6.1412			-1.8031			7.6815
	0.16967			6.1729			-1.4251			7.8773
	-0.04545			6.356			-2.118			7.9025
	0.04739			6.5922			-1.5669			7.7108
	0.25506			6.8971			-1.5984			8.4619
	-0.513			6.4375			-1.2677			8.6017
	-0.61725			6.881			-1.2047			8.478
	-1.3301			6.7353			-1.3779			8.3508
	0.22038			6.0313			-1.7243			7.9094
	0.20989			6.6418			-1.9448			8.3608
	-0.52663			6.5204			-1.5826			8.5999
	-0.85246			6.8441			-0.96846			8.6295
	-0.82005			7.2469			-0.92122			8.5819
	-0.66726			6.7645			-0.63777			8.4637
	0.09405			7.1714			-1.1259			8.2907
