# Supplementary material for: Strong preference for autaptic self-connectivity of neocortical PV interneurons facilitates their tuning to γ-oscillations
Source: PLoS Biol. 2019 Sep 4;17(9):e3000419. doi: 10.1371/journal.pbio.3000419 (PMC6726197; doi:10.1371/journal.pbio.3000419)
Supplement: S7 Data — Individual numerical data for panel C of S1 Fig. (XLSX) [file pbio.3000419.s012.xlsx]

## Sheet: FigS1C
	Fig. S1C
	Median async. IPSC amplitude (pA)
	synIPSCs	autIPSCs
pair 1	23	28.8
pair 2	22.3	32.2
pair 3	24.45	33.2
pair 4	21.05	22.5
pair 5	13.4	39.6
pair 6	9.86	13.3
pair 7	12.05
pair 8		45
pair 9		57
pair 10		56.3
pair 11		38.75
n	7	10
mean	18.0157	36.665
sd	6.01686	13.8317
sem	2.27416	4.37398
