# Supplementary material for: Strong preference for autaptic self-connectivity of neocortical PV interneurons facilitates their tuning to γ-oscillations
Source: PLoS Biol. 2019 Sep 4;17(9):e3000419. doi: 10.1371/journal.pbio.3000419 (PMC6726197; doi:10.1371/journal.pbio.3000419)
Supplement: S8 Data — Individual numerical data for panel C of S3 Fig. (XLSX) [file pbio.3000419.s013.xlsx]

## Sheet: FigS3C
	Fig. S3C
	IPSC amplitude
	autIPSCs	evokedIPSCs	ratio (autaptic / evoked)
cell 1	-210.478	-1835.64	0.114662
cell 2	-295.009	-703.811	0.419159
cell 3	-923.316	-1062.32	0.869151
cell 4	-447.011	-664.379	0.672825
cell 5	-70.0879	-1641.76	0.0426907
cell 6	-772.466	-1997.74	0.38667
cell 7	-383.799	-614.364	0.624709
n	7	7	7
mean	-443.167	-1217.14	0.447124
sd	304.905	595.615	0.299755
sem	115.243	225.121	0.113297
