# Supplementary material for: Strong preference for autaptic self-connectivity of neocortical PV interneurons facilitates their tuning to γ-oscillations
Source: PLoS Biol. 2019 Sep 4;17(9):e3000419. doi: 10.1371/journal.pbio.3000419 (PMC6726197; doi:10.1371/journal.pbio.3000419)
Supplement: S9 Data — Individual numerical data for panels C–E of S4 Fig. (XLSX) [file pbio.3000419.s014.xlsx]

## Sheet: FigS4C
		Fig. S4C
		γ-oscillations power
		Normalized power at peak
		5 min	10 min	15 min	20 min
	cell1	1	0.6109	0.39247	0.30718
	cell2	1	1.12355	1.13261	1.0264
	cell3	1	0.99512	1.48127	3.42501
	cell4	1	0.70115	0.55306	0.48447
	cell5	1	1.90923	1.84731	1.74888
	cell6	1	0.5855	0.50054	0.25781
	cell7	1	1.49966	2.04155	1.66892
	cell8	1	0.88214	0.80227	0.98027
	cell9	1	1.02049	0.94009	0.92702
	cell10	1	0.51703	0.28368	0.16493
	cell11	1	0.57211	0.56507	0.49071
	cell12	1	0.66312	0.5191	0.3639
	cell13	1	0.93112	0.79242	0.67801
	cell14	1	1.00802	0.66542	0.55155
	cell15	1	0.94525	0.93434	0.86037
	cell16	1	1.11941	1.01804	0.7847
	cell17	1	0.56448	0.56976	0.49397
	cell18	1	0.65284	1.05291	0.64091
	cell19	1	0.92952	0.68743	0.83417
	cell20	1	0.85041	0.99824	0.96374
	cell21	1	1.13255	1.15429	1.27789
	n	21	21	21	21
	mean	1	0.914933	0.901518	0.901467
	sd	0	0.33716	0.453427	0.714532
	sem	0	0.0735742	0.0989458	0.155924

## Sheet: FigS4DE
		Fig. S4D							Fig. S4E
		γ-oscillations frequency							γ-oscillations frequency
		Frequency at peak		Data distribution					Normalized frequency at peak
	cell #			X axis (Bin)	count				5 min	10 min	15 min	20 min
	1	24.4141		1	0			cell1	1	1	1	1
	2	26.8555		3	0			cell2	1	1	1	1
	3	31.7383		5	0			cell3	1	1	1	1
	4	29.2969		7	0			cell4	1	1	1	1
	5	32.959		9	0			cell5	1	1	1	1.04762
	6	20.752		11	0			cell6	1	0.95455	1	1
	7	26.8555		13	0			cell7	1	0.96667	0.96667	0.96667
	8	31.7383		15	1			cell8	1	1	1	1
	9	29.2969		17	0			cell9	1	1.03125	1.03125	1
	10	25.6348		19	0			cell10	1	1	1	1.04348
	11	20.752		21	4			cell11	1	1	1	1
	12	21.9727		23	7			cell12	1	1	1	1
	13	25.6348		25	22			cell13	1	1	1	1
	14	24.4141		27	8			cell14	1	1.07692	1	1
	15	26.8555		29	9			cell15	1	1.03846	1.07692	1.07692
	16	26.8555		31	6			cell16	1	1	1	1.05
	17	23.1934		33	3			cell17	1	1.1	1.05	1.05
	18	36.6211		35	1			cell18	1	0.95	1.05	1.05
	19	36.6211		37	2			cell19	1	1	1	1
	20	39.0625		39	1			cell20	1	1	1	1
	21	20.752						cell21	1	1	1.04348	1
	22	28.0762
	23	28.0762
	24	24.4141						n	21	21	21	21
	25	26.8555						mean	1	1.00561	1.0104	1.01356
	26	28.0762						sd	0	0.0341962	0.0251246	0.0272271
	27	23.1934						sem	0	0.00746223	0.00548265	0.00594144
	28	23.1934
	29	23.1934
	30	15.8691
	31	31.7383
	32	24.4141
	33	24.4141
	34	24.4141
	35	24.4141
	36	24.4141
	37	28.0762
	38	28.0762
	39	25.6348
	40	25.6348
	41	26.8555
	42	23.1934
	43	28.0762
	44	25.6348
	45	23.1934
	46	24.4141
	47	25.6348
	48	32.959
	49	32.959
	50	35.4004
	51	24.4141
	52	25.6348
	53	24.4141
	54	30.5176
	55	26.8555
	56	31.7383
	57	28.0762
	58	24.4141
	59	25.6348
	60	23.1934
	61	24.4141
	62	30.5176
	63	26.8555
	64	24.4141
	n	64
	mean	26.7792
	sd	4.2055
	sem	0.525688
