# Supplementary material for: Strong preference for autaptic self-connectivity of neocortical PV interneurons facilitates their tuning to γ-oscillations
Source: PLoS Biol. 2019 Sep 4;17(9):e3000419. doi: 10.1371/journal.pbio.3000419 (PMC6726197; doi:10.1371/journal.pbio.3000419)
Supplement: S10 Data — Individual numerical data for panels B and C of S5 Fig. (XLSX) [file pbio.3000419.s015.xlsx]

## Sheet: FigS5B
		Fig. S5B			Fig. S5C
		Mean decay time (ms)			Decay time CV
		control	gabazine		control	gabazine
	cell 1	14.9954	17.2212		0.12693	0.10846
	cell 2	28.8367	26.8125		0.10371	0.08506
	cell 3	24.3139	19.3574		0.12268	0.06293
	cell 4	16.6416	23.1274		0.09927	0.24666
	cell 5	28.0189	22.9772		0.12723	0.08928
	cell 6	18.731	17.3039		0.20521	0.09142
	cell 7	27.2558	25.8336		0.19461	0.10476
	cell 8	38.5485	31.132		0.15253	0.10488
	cell 9	28.9798	32.5798		0.07979	0.07332
	cell 10	40.8777	42.0108		0.13192	0.07496
	cell 11	34.1745	29.5324		0.1038	0.07402
	cell 12	19.1084	19.7562		0.0702	0.06885
	cell 13	22.6814	21.0846		0.06198	0.06067
	n	13	13		13	13
	mean	26.3972	25.2869		0.121528	0.09579
	sd	8.1088	7.12905		0.0433259	0.048057
	sem	2.24898	1.97724		0.0120164	0.0133286
